# Supplementary material for: ZIF-L to ZIF-8 Transformation: Morphology and Structure Controls
Source: Nanomaterials (Basel). 2022 Nov 27;12(23):4224. doi: 10.3390/nano12234224 (PMC9740542; doi:10.3390/nano12234224)
Supplement: Supplementary file 1 [file nanomaterials-12-04224-s001.zip]

Archive with 1 entries (1 files):
- nanomaterials-2056656-supplementary.pdf
